# Supplementary material for: An Application of Bayesian Approach in Modeling Risk of Death in an Intensive Care Unit
Source: PLoS One. 2016 Mar 23;11(3):e0151949. doi: 10.1371/journal.pone.0151949 (PMC4805172; doi:10.1371/journal.pone.0151949)
Supplement: S1 File — (XLSX) [file pone.0151949.s001.xlsx]

## Sheet: Sheet1
ID	AGE	GENDER	ETHNIC	CHD	DIAB	OPSTAT	VENT	NOGCS	ADMDIS	APS	OUTCOME
1	59	male	Malay	0	0	2	1	0	4	130	0
2	68	male	Malay	3	1	2	0	0	7	86	0
3	56	male	Malay	0	0	1	1	0	2	21	0
4	64	male	Malay	3	1	1	0	0	4	60	0
5	58	male	Malay	0	0	2	1	0	4	79	0
6	17	male	Malay	0	0	2	1	1	0	48	0
7	55	male	Malay	0	0	2	1	1	0	58	1
8	28	male	Malay	0	0	2	1	0	0	109	0
9	53	male	Malay	0	0	0	1	0	1	160	0
10	62	male	Malay	0	0	1	1	0	3	84	0
11	33	male	Malay	0	0	1	0	0	3	27	0
12	68	male	Malay	0	0	2	1	0	1	104	1
13	17	male	Malay	0	0	2	1	0	0	120	0
14	50	male	Malay	3	1	0	1	0	1	107	1
15	40	male	Malay	0	0	1	1	0	2	20	0
16	53	male	Malay	3	1	0	0	0	2	44	0
17	17	male	Malay	0	0	2	1	1	0	60	0
18	38	male	Malay	3	1	0	1	1	1	59	0
19	51	male	Malay	3	1	2	1	0	4	67	0
20	59	male	Malay	3	1	0	1	0	1	79	0
21	60	male	Malay	0	0	2	1	0	0	83	0
22	42	male	Malay	0	0	0	1	0	0	75	0
23	53	male	Malay	3	1	2	1	0	4	93	0
24	26	male	Malay	0	0	2	1	0	0	85	0
25	52	male	Malay	0	0	0	1	1	2	51	1
26	57	male	Malay	3	1	0	1	1	1	48	0
27	50	male	Malay	0	0	0	1	0	2	53	0
28	64	male	Malay	0	0	1	1	0	5	96	0
29	57	male	Malay	3	1	2	1	1	0	52	0
30	21	male	Malay	0	0	2	0	0	0	48	0
31	27	female	Malay	3	1	2	1	0	1	102	1
32	62	male	Chinese	0	0	2	1	0	4	121	1
33	72	male	Malay	3	1	0	1	0	1	92	1
34	46	male	Malay	0	0	0	1	0	2	43	0
35	19	male	Malay	0	0	2	1	0	0	81	0
36	18	male	Malay	3	1	0	1	0	6	82	0
37	41	male	Malay	3	1	0	1	0	2	58	0
38	68	male	Malay	3	1	1	1	0	5	30	0
39	54	male	Malay	0	0	0	1	0	0	67	0
40	36	female	Malay	0	0	2	1	1	3	25	1
41	56	female	Malay	3	1	0	1	0	4	95	0
42	36	female	Malay	0	0	0	1	1	1	103	1
43	50	male	Indian	3	1	2	1	0	7	123	0
44	23	female	Malay	0	0	0	1	0	1	109	0
45	19	male	Malay	0	0	2	1	1	0	36	0
46	24	male	Chinese	0	0	0	1	0	3	94	0
47	64	male	Malay	0	0	2	1	0	1	124	0
48	59	male	Malay	3	1	0	0	0	6	81	0
49	26	male	Malay	0	0	0	1	0	3	105	0
50	67	male	Malay	0	0	1	1	0	5	61	0
51	53	female	Malay	0	0	1	1	0	3	38	0
52	18	male	Others	0	0	2	1	0	0	100	0
53	53	male	Malay	0	0	0	1	0	3	103	1
54	60	female	Malay	3	1	0	0	0	2	84	0
55	51	female	Malay	0	0	0	1	1	2	84	1
56	35	male	Malay	0	0	0	1	1	2	24	0
57	46	male	Malay	0	0	0	1	0	3	68	0
58	37	male	Others	2	0	0	1	1	5	77	0
59	19	male	Indian	0	0	0	0	0	1	25	0
60	49	female	Others	0	0	2	1	1	4	76	0
61	26	male	Others	0	0	0	0	0	1	42	0
62	52	male	Chinese	0	0	1	1	0	3	40	0
63	41	female	Chinese	0	0	0	1	0	6	99	1
64	54	female	Chinese	0	0	2	1	0	3	38	0
65	37	male	Indian	3	1	0	0	0	6	50	0
66	59	female	Indian	0	0	0	1	0	2	53	0
67	74	female	Malay	0	0	2	0	0	0	36	0
68	26	male	Malay	0	0	2	1	0	0	79	0
69	56	female	Malay	3	1	1	1	0	5	36	0
70	58	female	Malay	3	1	0	0	0	1	58	0
71	29	female	Malay	0	0	2	1	0	5	23	0
72	37	female	Malay	8	0	1	1	0	3	53	0
73	33	female	Malay	0	0	2	1	1	0	57	0
74	25	male	Malay	0	0	0	1	0	0	42	0
75	28	female	Malay	0	0	0	1	0	2	48	0
76	22	male	Malay	0	0	2	1	1	0	46	0
77	62	male	Malay	0	0	2	1	0	0	107	0
78	67	male	Malay	3	1	0	1	0	0	41	0
79	58	male	Malay	0	0	0	1	0	2	111	0
80	27	female	Malay	0	0	0	1	0	2	69	0
81	60	male	Malay	0	0	1	1	0	3	108	0
82	42	female	Malay	0	0	0	0	0	1	73	0
83	41	female	Malay	3	1	0	1	0	3	88	1
84	29	male	Malay	0	0	1	0	0	3	15	0
85	17	female	Malay	0	0	2	1	0	0	89	1
86	45	male	Malay	0	0	0	0	0	1	30	0
87	43	male	Malay	3	1	0	0	0	4	62	1
88	22	male	Malay	0	0	0	1	1	3	24	0
89	46	male	Malay	0	0	0	0	0	5	73	0
90	30	female	Malay	0	0	2	1	0	3	80	0
91	35	male	Others	0	0	0	0	0	1	17	0
92	57	female	Malay	0	0	2	1	0	2	41	0
93	60	male	Malay	0	0	2	1	0	4	76	0
94	41	female	Malay	3	1	0	1	0	1	99	0
95	54	male	Malay	3	1	0	1	0	1	79	0
96	56	male	Malay	0	0	0	1	0	1	125	0
97	73	male	Malay	0	0	1	1	1	1	68	0
98	67	female	Malay	0	0	0	1	0	2	83	0
99	77	female	Chinese	0	0	0	1	0	3	62	0
100	34	female	Others	0	0	2	1	0	4	56	0
101	42	male	Others	0	0	0	1	1	1	81	0
102	28	female	Others	0	0	0	0	0	1	45	0
103	89	male	Chinese	0	0	0	1	0	4	52	0
104	74	male	Chinese	0	0	2	1	0	1	128	1
105	28	female	Chinese	0	0	1	1	1	3	28	0
106	37	female	Chinese	5	0	0	1	0	3	120	1
107	50	male	Indian	3	1	2	1	0	3	78	0
108	34	female	Chinese	0	0	2	1	0	2	98	0
109	21	male	Chinese	0	0	1	1	0	3	30	0
110	37	female	Malay	3	1	0	1	0	2	54	0
111	61	male	Chinese	0	0	0	0	0	1	59	0
112	72	female	Chinese	3	1	2	0	0	4	61	0
113	60	male	Chinese	0	0	1	1	0	3	31	0
114	58	male	Chinese	3	1	0	0	0	1	72	1
115	60	male	Indian	3	1	0	1	0	1	83	0
116	68	female	Chinese	3	1	2	1	0	4	102	0
117	48	male	Chinese	0	0	2	1	0	4	100	1
118	49	female	Chinese	0	0	2	1	0	3	93	0
119	55	male	Chinese	3	1	2	1	0	1	129	0
120	53	female	Chinese	5	0	1	0	0	5	43	0
121	42	male	Chinese	3	1	0	0	0	5	60	0
122	72	female	Chinese	3	1	0	1	0	1	97	1
123	56	male	Chinese	3	1	2	1	0	2	92	0
124	59	male	Chinese	0	0	0	1	0	1	34	0
125	67	female	Chinese	0	0	1	0	0	4	31	0
126	42	male	Chinese	0	0	2	1	0	3	80	0
127	34	female	Malay	0	0	2	1	0	0	44	0
128	87	female	Indian	0	0	2	0	0	4	49	0
129	37	male	Chinese	0	0	0	1	1	4	102	1
130	65	female	Chinese	3	1	0	1	0	1	65	0
131	65	female	Chinese	3	1	2	1	0	1	131	0
132	33	male	Chinese	0	0	0	1	1	0	28	0
133	40	female	Chinese	0	0	0	1	0	2	29	0
134	61	male	Chinese	0	0	1	1	0	1	52	0
135	49	male	Chinese	0	0	0	1	0	6	61	0
136	52	male	Chinese	0	0	2	1	0	3	28	0
137	69	male	Chinese	3	1	2	0	0	4	29	0
138	46	female	Chinese	3	1	0	1	0	6	77	0
139	39	male	Chinese	0	0	0	1	1	1	55	1
140	47	male	Chinese	0	0	0	1	0	3	83	0
141	87	female	Chinese	3	1	1	0	0	4	42	0
142	66	female	Chinese	3	1	0	1	0	2	31	0
143	27	female	Chinese	0	0	2	0	0	5	47	0
144	23	female	Chinese	0	0	0	0	0	1	41	0
145	17	male	Chinese	0	0	2	1	1	0	49	0
146	41	male	Chinese	0	0	0	1	0	0	93	0
147	48	male	Chinese	0	0	0	1	1	3	31	0
148	56	male	Chinese	3	1	0	1	0	2	100	0
149	30	female	Chinese	0	0	2	0	0	5	54	0
150	69	male	Chinese	0	0	1	0	0	5	26	0
151	59	male	Chinese	0	0	0	1	0	1	104	0
152	65	male	Chinese	3	1	2	1	0	7	116	0
153	49	female	Malay	0	0	2	1	1	4	102	0
154	52	male	Malay	0	0	0	1	0	2	155	1
155	38	female	Malay	0	0	0	1	0	3	93	0
156	53	female	Indian	0	0	1	0	0	5	35	0
157	36	male	Malay	0	0	0	1	0	6	119	0
158	62	male	Malay	3	1	0	1	0	2	105	0
159	46	male	Others	0	0	2	1	1	0	35	0
160	39	female	Malay	0	0	0	1	0	2	65	0
161	65	female	Chinese	0	0	1	1	0	3	88	0
162	46	male	Malay	3	1	2	1	0	4	127	1
163	18	male	Others	0	0	2	1	1	0	32	0
164	43	female	Chinese	0	0	2	1	1	4	45	0
165	24	male	Malay	0	0	0	1	0	2	98	0
166	22	male	Chinese	0	0	0	1	0	0	68	0
167	46	male	Indian	3	1	0	1	1	4	122	1
168	69	female	Malay	3	1	0	0	0	2	34	0
169	42	male	Malay	0	0	1	1	0	4	66	0
170	31	female	Malay	0	0	1	0	0	5	38	0
171	50	female	Malay	0	0	2	1	0	4	101	0
172	18	female	Malay	0	0	0	1	0	0	120	1
173	75	female	Indian	0	0	0	1	0	0	91	0
174	67	female	Malay	3	1	0	1	0	3	92	0
175	64	female	Malay	0	0	1	1	0	3	73	0
176	70	female	Malay	0	0	2	1	1	4	76	0
177	53	female	Malay	3	1	2	1	0	4	129	0
178	34	female	Malay	0	0	0	0	0	2	42	0
179	54	female	Malay	3	1	2	1	1	1	58	0
180	67	male	Chinese	3	1	0	1	0	3	129	1
181	68	male	Chinese	0	0	0	1	0	1	85	1
182	44	male	Indian	0	0	2	1	1	0	58	0
183	40	female	Chinese	0	0	2	0	0	1	42	0
184	66	female	Chinese	3	1	0	1	1	1	70	0
185	40	male	Chinese	0	0	0	1	0	0	135	1
186	32	male	Chinese	0	0	0	1	0	2	81	0
187	58	female	Indian	3	1	0	1	0	2	44	0
188	54	male	Chinese	0	0	0	1	0	2	90	1
189	58	male	Chinese	0	0	0	1	1	1	79	0
190	26	female	Chinese	0	0	2	1	0	5	37	0
191	62	male	Chinese	3	1	0	1	0	1	106	0
192	62	female	Others	0	0	0	1	0	2	98	0
193	16	male	Indian	0	0	2	1	1	0	22	0
194	62	male	Malay	0	0	0	1	0	4	59	1
195	52	female	Malay	0	0	2	1	0	3	44	0
196	33	female	Malay	0	0	1	1	1	1	51	0
197	28	female	Malay	0	0	2	0	0	4	44	0
198	30	male	Malay	0	0	2	1	0	0	88	0
199	62	male	Malay	3	1	2	1	0	1	85	0
200	47	female	Malay	0	0	0	0	0	1	36	0
201	65	female	Malay	8	0	1	0	0	5	33	0
202	43	male	Malay	0	0	0	1	0	1	112	0
203	48	male	Malay	0	0	0	1	1	2	67	0
204	55	female	Malay	3	1	0	1	0	1	114	0
205	54	female	Malay	0	0	0	1	0	2	127	0
206	48	female	Malay	0	0	1	1	0	3	47	0
207	50	female	Malay	0	0	2	1	0	3	91	0
208	64	male	Malay	3	1	0	1	0	2	112	1
209	38	female	Malay	0	0	0	1	0	1	82	0
210	76	male	Chinese	0	0	0	1	0	1	85	0
211	37	male	Malay	0	0	2	1	0	0	129	0
212	23	female	Malay	0	0	0	1	1	4	73	1
213	20	male	Others	0	0	0	1	1	2	45	1
214	21	male	Others	0	0	0	0	0	1	14	0
215	53	male	Malay	0	0	0	1	1	2	47	0
216	38	female	Malay	0	0	0	1	0	6	56	0
217	21	female	Malay	0	0	0	0	0	1	48	0
218	67	male	Malay	3	1	0	1	1	6	65	0
219	76	male	Malay	0	0	2	1	0	4	98	0
220	76	male	Malay	3	1	2	0	0	4	41	0
221	69	male	Chinese	0	0	0	1	1	1	77	0
222	21	male	Malay	0	0	1	1	0	0	78	0
223	31	female	Malay	0	0	0	0	0	1	32	0
224	28	male	Chinese	5	0	0	1	0	3	95	0
225	55	female	Chinese	0	0	0	1	0	2	58	0
226	26	female	Chinese	0	0	2	0	0	5	39	0
227	46	male	Chinese	0	0	1	1	1	3	33	0
228	34	male	Malay	0	0	2	1	1	0	40	0
229	61	male	Malay	0	0	2	1	0	0	85	1
230	50	male	Malay	0	0	2	1	1	3	22	0
231	51	male	Malay	0	0	2	1	0	0	123	1
232	56	male	Malay	8	0	1	0	0	2	33	0
233	29	male	Others	0	0	0	0	0	1	36	0
234	39	female	Others	0	0	2	1	1	0	47	0
235	32	female	Chinese	0	0	0	1	0	3	74	0
236	29	male	Malay	0	0	0	1	0	0	37	0
237	50	male	Malay	3	1	0	0	0	1	44	0
238	52	male	Malay	3	1	0	1	1	1	59	0
239	16	male	Malay	0	0	0	1	0	0	77	0
240	61	male	Malay	0	0	0	1	0	2	39	0
241	48	male	Malay	0	0	0	1	0	1	104	0
242	18	female	Indian	0	0	1	1	0	2	70	0
243	79	female	Malay	0	0	2	1	0	4	84	0
244	87	female	Malay	0	0	0	1	0	1	106	0
245	61	male	Malay	3	1	1	1	1	3	60	0
246	50	female	Malay	0	0	0	1	0	2	169	1
247	40	female	Malay	0	0	2	1	0	5	94	0
248	45	male	Malay	0	0	1	1	0	4	81	1
249	72	male	Malay	0	0	1	1	0	5	20	0
250	54	female	Malay	3	1	0	1	0	2	115	0
251	54	female	Malay	0	0	0	1	0	1	96	1
252	43	male	Malay	3	1	0	1	1	1	62	0
253	68	female	Malay	3	1	0	1	0	1	114	0
254	19	male	Indian	0	0	2	1	1	0	51	0
255	25	female	Indian	0	0	0	0	0	2	34	0
256	24	male	Malay	0	0	2	1	0	0	62	0
257	36	male	Malay	0	0	0	1	0	3	118	1
258	47	female	Malay	3	1	0	1	0	3	99	0
259	56	male	Malay	0	0	0	1	1	1	75	1
260	59	male	Malay	0	0	2	1	1	0	43	0
261	44	male	Chinese	7	0	0	1	1	2	62	0
262	33	male	Others	0	0	0	1	0	2	89	0
263	52	male	Others	0	0	0	1	0	5	120	0
264	18	female	Indian	0	0	2	1	0	3	44	0
265	60	male	Chinese	0	0	2	1	0	4	52	0
266	25	female	Indian	0	0	0	0	0	3	39	0
267	27	male	Chinese	0	0	2	1	1	0	39	0
268	50	male	Malay	3	1	0	1	0	1	91	1
269	45	male	Malay	3	1	0	1	1	1	94	1
270	54	male	Malay	0	0	0	1	0	6	83	1
271	48	female	Malay	0	0	0	1	0	3	111	1
272	42	female	Others	0	0	2	1	0	5	50	0
273	66	male	Malay	3	1	0	1	1	3	30	1
274	26	male	Others	0	0	2	1	0	0	85	0
275	17	male	Indian	0	0	0	1	1	1	67	1
276	21	female	Others	0	0	0	1	0	2	91	1
277	32	female	Indian	0	0	0	0	0	5	29	0
278	72	female	Chinese	3	1	0	1	1	1	89	0
279	36	female	Chinese	0	0	0	1	0	3	40	0
280	44	male	Chinese	0	0	0	1	1	1	70	0
281	45	female	Malay	3	1	0	1	1	2	84	0
282	35	male	Malay	0	0	1	1	0	3	80	0
283	17	male	Malay	0	0	2	0	0	0	38	0
284	47	female	Malay	0	0	2	1	1	0	52	0
285	73	male	Malay	0	0	2	1	0	3	94	0
286	55	female	Malay	3	0	2	1	1	3	32	0
287	56	female	Malay	3	1	0	0	0	1	91	0
288	29	male	Malay	0	0	2	1	0	0	135	1
289	40	female	Chinese	0	0	1	0	0	5	55	0
290	35	female	Indian	0	0	0	0	0	3	40	0
291	49	female	Chinese	6	0	0	1	0	8	87	1
292	64	male	Chinese	0	0	1	0	0	7	28	0
293	74	female	Chinese	0	0	2	0	0	4	32	0
294	48	male	Indian	0	0	0	1	1	1	72	1
295	25	male	Indian	0	0	2	1	1	0	41	0
296	17	male	Indian	0	0	2	1	0	0	78	0
297	27	male	Indian	0	0	0	0	0	1	57	0
298	72	male	Malay	0	0	0	1	1	2	54	0
299	31	male	Chinese	3	1	0	1	0	3	68	0
300	55	male	Chinese	0	0	2	1	0	0	104	0
301	68	male	Malay	0	0	0	1	0	1	98	0
302	56	female	Indian	0	0	0	1	0	1	149	0
303	62	female	Malay	3	1	0	1	0	2	123	0
304	36	female	Malay	3	1	2	1	0	2	82	0
305	59	female	Chinese	3	1	1	1	0	3	86	0
306	33	female	Chinese	0	0	1	0	0	5	22	0
307	78	male	Chinese	0	0	2	1	0	4	57	0
308	62	male	Chinese	3	1	1	1	0	3	97	1
309	43	male	Others	0	0	2	1	1	0	65	1
310	68	female	Indian	3	1	0	1	0	1	63	0
311	60	male	Chinese	0	0	0	1	1	1	72	0
312	65	male	Chinese	3	1	0	1	0	2	117	0
313	72	male	Malay	0	0	1	0	0	5	49	0
314	50	male	Chinese	0	0	2	1	1	3	35	0
315	64	male	Chinese	0	0	1	0	0	4	14	0
316	20	female	Chinese	0	0	2	1	0	0	43	0
317	39	female	Chinese	0	0	2	1	0	3	25	0
318	59	male	Chinese	0	0	2	1	0	4	151	1
319	70	male	Chinese	0	0	0	1	0	1	78	0
320	52	male	Chinese	0	0	0	1	1	1	55	1
321	63	male	Chinese	3	1	0	1	0	0	107	1
322	42	female	Chinese	0	0	1	0	0	4	50	0
323	76	female	Chinese	0	0	1	1	0	3	33	0
324	26	male	Chinese	0	0	0	1	0	3	146	1
325	46	female	Chinese	5	0	2	1	0	4	71	0
326	77	female	Chinese	0	0	1	1	0	4	119	0
327	56	female	Chinese	3	1	0	0	0	2	68	0
328	34	male	Chinese	0	0	0	1	0	2	85	0
329	39	male	Chinese	0	0	0	1	0	1	73	0
330	64	male	Chinese	3	1	0	1	0	2	105	0
331	73	male	Chinese	0	0	0	1	0	0	54	0
332	65	male	Chinese	0	0	2	1	0	2	31	0
333	87	male	Chinese	0	0	0	1	0	3	124	1
334	29	male	Chinese	0	0	0	1	1	1	24	0
335	56	female	Malay	7	0	2	1	1	8	68	1
336	29	male	Chinese	0	0	0	1	0	0	46	0
337	20	male	Chinese	0	0	2	1	0	0	89	0
338	80	female	Indian	3	1	2	1	0	4	61	0
339	73	male	Chinese	0	0	2	1	0	1	81	1
340	63	male	Chinese	3	1	0	1	1	1	77	1
341	37	male	Chinese	2	0	2	1	0	3	83	0
342	33	female	Chinese	0	0	2	1	0	5	39	0
343	18	male	Chinese	0	0	2	1	1	0	64	0
344	64	female	Chinese	3	1	0	1	0	2	97	1
345	71	male	Chinese	3	1	0	1	0	0	77	0
346	47	male	Chinese	0	0	1	1	0	3	47	0
347	67	male	Chinese	3	1	2	1	0	4	66	0
348	57	male	Chinese	3	1	0	1	0	1	120	1
349	37	male	Chinese	0	0	1	1	0	5	40	0
350	21	male	Chinese	0	0	2	1	1	0	72	1
351	16	male	Chinese	0	0	2	1	0	0	26	0
352	24	female	Malay	0	0	0	1	0	2	44	0
353	62	male	Chinese	3	1	2	1	0	0	94	0
354	20	female	Indian	0	0	0	1	1	3	37	0
355	33	male	Chinese	5	0	0	0	0	8	48	0
356	58	male	Chinese	0	0	2	1	0	4	90	0
357	84	female	Chinese	0	0	1	1	0	1	110	0
358	59	female	Chinese	0	0	0	0	0	1	58	0
359	75	male	Chinese	3	1	2	1	0	5	75	1
360	49	male	Malay	0	0	2	1	0	3	83	0
361	23	male	Chinese	0	0	0	1	1	2	35	0
362	36	male	Malay	0	0	2	1	0	4	158	1
363	36	male	Malay	0	0	2	1	0	3	75	0
364	28	male	Indian	0	0	0	1	0	2	82	0
365	40	male	Indian	0	0	0	1	1	1	63	0
366	41	female	Indian	0	0	0	1	1	2	47	0
367	46	female	Indian	6	0	2	0	0	1	56	0
368	42	male	Malay	0	0	2	1	1	3	39	0
369	58	male	Indian	0	0	0	1	0	3	78	0
370	55	male	Malay	3	1	0	1	1	2	48	0
371	43	female	Malay	0	0	2	1	1	0	28	0
372	56	female	Malay	0	0	2	1	1	3	37	0
373	53	female	Malay	0	0	1	1	0	2	36	0
374	45	female	Malay	0	0	1	1	0	5	97	0
375	25	female	Indian	0	0	0	0	0	2	57	0
376	26	female	Indian	0	0	0	1	0	3	99	0
377	25	female	Malay	0	0	0	0	0	1	36	0
378	47	female	Indian	0	0	0	1	0	2	53	0
379	37	male	Indian	3	1	0	1	0	6	107	1
380	43	male	Indian	0	0	2	1	0	0	131	1
381	23	female	Malay	0	0	0	1	0	1	42	0
382	40	male	Others	0	0	1	1	0	0	59	0
383	59	female	Malay	0	0	0	1	1	6	60	0
384	61	female	Malay	0	0	0	1	1	2	63	0
385	57	male	Indian	5	0	0	0	0	3	37	0
386	60	female	Malay	0	0	1	0	0	5	20	0
387	44	female	Others	0	0	0	1	0	1	75	0
388	45	female	Others	0	0	0	1	1	1	116	1
389	20	male	Malay	0	0	2	1	1	0	43	0
390	21	male	Others	0	0	0	0	0	1	32	0
391	54	female	Malay	3	1	0	1	0	2	169	0
392	25	female	Malay	3	1	0	1	1	2	63	0
393	50	male	Malay	0	0	0	1	0	2	98	0
394	44	male	Malay	0	0	0	1	0	2	63	0
395	60	female	Malay	0	0	2	1	0	2	89	0
396	32	male	Malay	0	0	0	1	1	2	51	0
397	28	male	Malay	0	0	2	1	0	0	85	0
398	70	male	Malay	3	1	1	1	0	7	118	0
399	28	male	Others	0	0	2	1	0	0	94	1
400	52	male	Malay	0	0	0	1	0	0	43	0
401	56	male	Malay	3	1	2	1	0	3	78	1
402	56	male	Malay	0	0	2	1	1	4	71	0
403	55	male	Malay	0	0	1	1	0	3	32	0
404	44	male	Malay	0	0	2	1	1	1	60	0
405	56	male	Malay	3	1	2	1	0	1	87	1
406	54	female	Malay	0	0	2	1	0	3	69	0
407	79	female	Malay	0	0	2	0	0	4	43	0
408	23	male	Others	0	0	0	0	0	1	79	0
409	61	female	Malay	0	0	0	1	0	2	44	0
410	27	female	Others	0	0	2	0	0	1	57	0
411	41	male	Others	0	0	2	1	0	0	97	0
412	56	female	Malay	0	0	2	1	1	4	93	1
413	55	male	Malay	0	0	1	1	0	3	112	0
414	57	female	Malay	0	0	2	1	0	4	85	0
415	69	male	Chinese	0	0	0	1	0	1	110	1
416	24	male	Indian	0	0	0	1	1	2	56	1
417	29	male	Indian	0	0	0	1	0	2	99	1
418	22	male	Malay	0	0	2	1	0	0	92	1
419	21	male	Malay	0	0	2	1	0	0	136	1
420	38	male	Malay	0	0	0	1	0	3	68	0
421	56	male	Malay	0	0	0	0	0	1	27	0
422	69	male	Malay	0	0	1	1	0	5	60	0
423	53	male	Malay	0	0	2	1	1	0	58	0
424	17	male	Malay	0	0	2	1	1	0	51	1
425	16	male	Malay	0	0	2	1	0	0	72	0
426	56	male	Malay	0	0	1	0	0	3	18	0
427	76	male	Malay	3	1	0	1	0	4	128	0
428	18	male	Malay	0	0	2	1	1	0	39	0
429	16	male	Malay	0	0	2	1	1	0	45	0
430	37	male	Malay	0	0	0	1	0	0	54	1
431	21	male	Others	0	0	2	1	1	0	46	1
432	19	male	Malay	0	0	2	1	0	3	142	0
433	19	male	Indian	0	0	2	1	0	0	61	0
434	16	male	Malay	0	0	2	1	0	3	82	0
435	19	male	Malay	0	0	2	1	0	0	55	0
436	17	male	Malay	0	0	2	1	1	0	80	1
437	79	male	Malay	3	1	2	1	0	4	60	0
438	50	male	Malay	0	0	0	1	0	3	96	1
439	34	male	Others	0	0	2	1	0	0	76	0
440	21	male	Malay	0	0	2	1	0	0	75	0
441	23	male	Malay	0	0	2	1	0	0	58	0
442	57	male	Malay	0	0	2	1	0	4	60	0
443	17	male	Malay	0	0	0	1	1	0	32	0
444	55	male	Malay	0	0	0	1	1	2	71	0
445	21	male	Malay	0	0	2	1	1	0	42	0
446	16	male	Malay	0	0	2	1	0	0	42	0
447	32	male	Malay	0	0	0	1	1	1	116	1
448	55	male	Malay	0	0	0	0	0	1	59	0
449	21	male	Malay	0	0	0	1	1	3	78	0
450	16	male	Malay	0	0	0	0	0	1	66	0
451	77	male	Malay	0	0	2	1	0	4	118	0
452	44	male	Malay	0	0	0	1	0	3	78	0
453	18	male	Malay	0	0	1	1	1	3	42	0
454	21	male	Malay	0	0	2	1	0	4	114	0
455	41	male	Malay	0	0	0	1	0	1	78	0
456	22	male	Malay	0	0	0	1	0	0	37	0
457	16	male	Malay	0	0	2	1	1	0	58	1
458	24	male	Malay	0	0	2	1	1	0	80	1
459	25	male	Malay	0	0	2	1	0	0	47	0
460	27	male	Malay	0	0	0	0	0	2	24	0
461	20	male	Malay	0	0	2	1	0	0	21	0
462	35	male	Malay	0	0	2	1	1	1	45	0
463	17	male	Malay	0	0	0	1	0	0	113	1
464	18	male	Malay	0	0	0	1	1	1	104	1
465	37	male	Malay	0	0	1	1	1	3	48	0
466	24	male	Malay	0	0	0	1	0	4	136	1
467	27	male	Malay	0	0	0	0	0	1	29	0
468	23	male	Malay	0	0	0	0	0	1	22	0
469	27	male	Malay	0	0	0	1	0	2	87	0
470	23	male	Malay	0	0	1	1	0	2	52	0
471	48	male	Malay	0	0	1	1	0	3	55	0
472	26	male	Malay	0	0	2	1	0	4	67	0
473	21	male	Malay	0	0	0	1	0	0	94	0
474	44	male	Malay	0	0	0	0	0	3	48	0
475	21	male	Malay	0	0	0	1	0	0	92	0
476	45	male	Malay	3	1	0	1	0	2	117	0
477	24	male	Malay	0	0	0	1	1	2	52	0
478	23	male	Malay	0	0	0	0	0	2	37	0
479	51	male	Malay	3	1	0	0	0	2	70	0
480	42	male	Malay	3	1	0	1	0	2	71	0
481	58	male	Malay	3	1	0	1	0	2	85	0
482	70	male	Malay	3	1	2	1	0	4	126	1
483	28	male	Malay	0	0	1	1	0	2	32	0
484	64	male	Malay	3	1	0	1	0	1	109	1
485	36	male	Malay	0	0	2	0	0	0	25	0
486	17	male	Malay	0	0	0	0	0	1	116	0
487	60	male	Malay	3	1	2	0	0	1	61	1
488	66	male	Malay	0	0	0	1	0	4	62	0
489	20	male	Malay	0	0	0	0	0	1	22	0
490	74	male	Malay	0	0	0	1	0	1	123	1
491	75	male	Malay	3	1	0	1	1	3	50	0
492	55	male	Malay	0	0	0	1	1	2	50	0
493	22	male	Malay	0	0	2	1	1	0	38	0
494	16	male	Malay	0	0	2	1	0	0	37	0
495	39	male	Malay	0	0	0	1	0	2	128	1
496	40	male	Malay	0	0	0	1	0	3	81	0
497	17	male	Malay	0	0	2	1	1	0	16	0
498	48	male	Chinese	0	0	2	1	1	0	30	0
499	67	male	Chinese	3	1	0	1	0	6	47	0
500	51	male	Malay	0	0	0	1	1	2	62	0
501	19	male	Malay	0	0	2	1	1	0	101	1
502	16	male	Malay	0	0	2	0	0	0	41	0
503	22	male	Malay	0	0	2	1	0	4	84	0
504	27	male	Malay	0	0	2	1	0	0	170	1
505	19	male	Malay	0	0	0	1	0	2	49	1
506	47	male	Malay	0	0	0	0	0	1	30	0
507	40	male	Others	0	0	1	1	0	0	75	0
508	16	male	Malay	0	0	2	1	0	0	65	0
509	25	male	Malay	0	0	2	1	1	0	83	1
510	16	male	Malay	0	0	0	1	1	2	57	0
511	25	male	Malay	0	0	0	1	0	3	72	0
512	18	male	Malay	0	0	0	1	0	0	82	0
513	29	male	Malay	0	0	2	1	0	0	77	0
514	21	male	Malay	0	0	0	0	0	1	46	0
515	17	male	Malay	0	0	2	1	1	0	56	1
516	17	male	Malay	0	0	0	1	0	6	96	0
517	47	male	Others	0	0	0	1	0	1	101	0
518	44	male	Indian	3	1	0	0	0	1	67	0
519	46	male	Others	5	0	0	1	1	2	94	1
520	28	male	Malay	0	0	2	1	1	0	39	0
521	38	male	Indian	0	0	2	1	0	4	54	0
522	57	female	Malay	3	1	2	1	1	4	96	1
523	45	female	Malay	3	1	0	0	0	1	44	0
524	67	male	Malay	0	0	2	1	0	4	133	1
525	48	male	Malay	3	1	0	1	0	1	127	1
526	67	male	Malay	3	1	0	0	0	1	56	1
527	30	female	Others	0	0	0	1	0	3	96	0
528	57	female	Indian	3	1	0	1	0	1	114	1
529	30	female	Others	0	0	0	1	0	2	140	0
530	70	female	Malay	0	0	0	1	0	2	62	0
531	76	male	Indian	0	0	1	0	0	3	32	0
532	61	female	Indian	0	0	2	1	0	2	58	0
533	29	male	Malay	0	0	2	1	0	0	86	0
534	26	male	Others	0	0	2	1	0	0	69	0
535	37	female	Malay	0	0	1	1	1	5	31	0
536	68	male	Chinese	0	0	2	1	0	4	108	0
537	66	female	Malay	0	0	1	1	0	2	95	0
538	33	male	Chinese	0	0	2	1	0	0	94	0
539	76	female	Chinese	0	0	2	1	0	1	149	1
540	80	male	Chinese	0	0	2	1	0	4	130	1
541	36	male	Chinese	0	0	2	1	0	0	154	0
542	50	male	Chinese	3	1	2	1	1	4	73	0
543	47	male	Chinese	3	1	0	1	0	2	38	0
544	30	female	Chinese	0	0	1	1	0	3	68	0
545	60	male	Chinese	0	0	0	0	0	1	39	0
546	68	male	Malay	3	1	0	1	1	1	92	0
547	49	female	Malay	0	0	0	1	0	1	42	0
548	23	male	Others	0	0	2	1	1	0	71	0
549	39	male	Others	0	0	0	0	0	1	24	0
550	27	female	Malay	1	0	0	1	1	2	55	1
551	16	male	Malay	0	0	2	1	0	4	70	0
552	18	female	Malay	5	0	0	1	1	2	78	0
553	39	male	Malay	0	0	0	1	0	6	99	0
554	34	male	Malay	0	0	2	1	0	0	42	0
555	28	female	Malay	0	0	2	0	0	5	39	0
556	24	male	Malay	0	0	2	1	0	0	107	1
557	44	female	Malay	0	0	1	0	0	3	48	0
558	28	male	Malay	0	0	0	1	0	0	140	1
559	20	female	Malay	0	0	2	1	0	1	60	0
560	52	female	Malay	0	0	1	1	0	3	89	0
561	26	female	Malay	0	0	0	1	0	1	112	1
562	52	female	Malay	0	0	2	1	1	3	32	0
563	26	female	Malay	0	0	0	1	1	2	40	0
564	23	female	Malay	0	0	2	1	0	5	96	0
565	24	female	Malay	0	0	2	1	0	5	50	0
566	20	female	Malay	0	0	0	1	0	2	35	0
567	35	female	Malay	0	0	0	1	1	2	46	0
568	30	female	Malay	0	0	2	0	0	1	44	0
569	30	female	Malay	0	0	2	1	0	5	82	0
570	24	male	Malay	0	0	0	1	0	0	104	1
571	29	female	Malay	0	0	2	1	1	1	73	1
572	24	female	Malay	0	0	0	0	0	5	73	0
573	41	male	Malay	0	0	2	1	0	0	52	0
574	47	male	Malay	0	0	0	1	0	0	105	0
575	45	female	Malay	0	0	2	1	1	1	83	0
576	20	female	Malay	0	0	2	0	0	5	56	0
577	27	female	Malay	0	0	0	1	0	2	45	0
578	23	female	Malay	0	0	2	1	0	3	127	0
579	24	female	Malay	0	0	2	0	0	1	33	0
580	28	female	Malay	0	0	0	0	0	5	43	0
581	26	female	Malay	0	0	0	0	0	1	23	0
582	50	female	Malay	3	1	0	1	1	2	61	1
583	36	female	Malay	0	0	0	1	0	1	104	1
584	45	female	Malay	0	0	2	1	0	0	111	0
585	31	female	Malay	0	0	0	0	0	1	56	0
586	36	female	Malay	0	0	0	1	0	0	89	0
587	23	female	Malay	3	1	0	0	0	3	60	0
588	28	female	Malay	0	0	0	1	1	5	65	0
589	64	female	Malay	3	1	2	1	0	1	115	1
590	37	male	Malay	0	0	0	0	0	1	31	0
591	29	female	Malay	0	0	2	0	0	1	43	0
592	36	female	Malay	0	0	2	0	0	1	35	0
593	67	male	Malay	3	1	0	1	1	1	91	0
594	17	male	Malay	0	0	0	1	1	2	50	1
595	18	male	Malay	0	0	0	1	0	4	86	0
596	24	female	Malay	0	0	2	1	0	5	56	0
597	19	female	Malay	0	0	2	1	0	5	65	0
598	26	female	Malay	3	1	0	0	0	1	41	0
599	34	female	Others	0	0	0	1	1	1	82	0
600	16	female	Malay	0	0	1	0	0	3	36	0
601	34	female	Malay	0	0	2	1	0	2	56	0
602	16	female	Malay	0	0	0	0	0	1	65	0
603	17	female	Malay	5	0	0	1	0	1	94	0
604	19	female	Malay	0	0	0	0	0	1	35	0
605	19	female	Malay	0	0	0	1	0	3	96	0
606	47	male	Others	0	0	2	1	0	4	90	1
607	55	female	Chinese	0	0	2	1	0	3	78	0
608	58	male	Chinese	3	1	0	1	0	2	101	0
609	56	male	Chinese	8	0	0	1	0	4	49	0
610	31	female	Chinese	0	0	2	1	0	3	47	0
611	68	female	Chinese	3	1	1	1	0	2	103	0
612	38	male	Malay	0	0	2	1	0	0	53	0
613	51	male	Malay	0	0	2	1	0	4	85	0
614	47	male	Malay	0	0	0	1	1	0	26	0
615	70	male	Malay	3	1	0	1	1	1	108	1
616	57	male	Malay	2	0	0	1	0	1	105	0
617	20	male	Others	0	0	0	1	1	3	40	0
618	69	female	Indian	2	0	0	1	1	2	95	1
619	57	male	Chinese	0	0	2	1	0	0	108	1
620	23	male	Chinese	0	0	0	1	0	0	73	0
621	51	male	Chinese	0	0	0	1	0	1	134	0
622	61	female	Indian	3	1	0	1	0	2	124	0
623	36	male	Indian	0	0	2	1	0	0	124	0
624	53	female	Malay	3	1	0	1	0	1	95	0
625	55	female	Malay	0	0	0	1	0	2	37	0
626	60	female	Indian	0	0	1	1	0	1	63	0
627	18	male	Indian	0	0	2	1	0	0	28	0
628	57	male	Chinese	0	0	2	1	0	0	106	1
629	38	male	Others	0	0	0	1	0	0	64	0
630	19	female	Others	0	0	0	1	0	2	60	0
631	34	female	Others	0	0	2	1	0	0	133	1
632	46	male	Others	0	0	0	1	0	1	30	0
633	61	male	Chinese	0	0	1	0	0	2	22	0
634	31	female	Indian	0	0	0	1	0	2	105	0
635	24	male	Indian	0	0	2	1	0	0	90	1
636	23	male	Indian	0	0	0	0	0	0	40	0
637	40	male	Indian	0	0	0	1	1	2	39	0
638	24	male	Indian	0	0	2	1	0	0	76	1
639	38	male	Others	0	0	0	1	1	3	43	0
640	38	female	Indian	0	0	0	1	1	3	54	0
641	29	female	Indian	0	0	0	1	0	3	67	0
642	68	female	Malay	0	0	1	1	0	5	107	0
643	22	female	Malay	0	0	0	1	0	3	77	1
644	49	male	Malay	0	0	1	1	0	3	36	0
645	22	male	Malay	0	0	2	1	0	0	102	1
646	49	male	Malay	3	1	2	1	0	1	111	1
647	30	female	Others	0	0	0	0	0	1	50	0
648	58	female	Malay	0	0	0	1	1	2	42	0
649	48	male	Indian	0	0	0	1	0	0	76	0
650	51	male	Malay	3	1	1	1	0	2	43	0
651	50	male	Others	0	0	0	1	0	2	47	0
652	30	male	Indian	0	0	0	1	0	2	57	0
653	50	male	Indian	0	0	0	1	1	3	39	1
654	44	male	Indian	0	0	2	1	1	0	78	1
655	16	male	Indian	0	0	0	1	0	0	42	0
656	69	female	Malay	0	0	1	1	1	3	20	0
657	64	male	Malay	3	1	0	1	0	1	107	0
658	60	male	Malay	0	0	0	0	0	0	25	0
659	40	female	Malay	0	0	0	0	0	1	43	0
660	22	female	Indian	0	0	0	1	0	3	77	0
661	69	male	Malay	0	0	0	1	0	1	54	0
662	64	male	Malay	0	0	1	1	0	5	44	0
663	61	male	Malay	0	0	2	0	0	1	85	0
664	57	male	Malay	0	0	0	1	1	1	62	1
665	39	male	Malay	0	0	2	1	0	1	72	0
666	50	male	Indian	0	0	0	1	0	1	83	0
667	27	male	Others	0	0	0	0	0	2	42	0
668	34	male	Others	0	0	0	1	1	0	48	0
669	55	female	Malay	3	1	0	1	0	2	139	0
670	35	female	Others	0	0	0	1	0	1	90	0
671	35	female	Malay	0	0	0	1	0	2	83	0
672	40	male	Malay	0	0	1	1	0	3	79	0
673	37	female	Malay	0	0	0	0	0	1	34	0
674	50	female	Malay	0	0	1	1	0	3	25	0
675	45	female	Malay	0	0	0	1	1	2	64	0
676	24	female	Malay	0	0	0	1	0	2	41	1
677	57	female	Malay	0	0	2	1	0	1	123	0
678	85	female	Indian	3	1	1	1	1	1	85	1
679	36	female	Malay	3	1	1	1	0	4	107	1
680	32	male	Malay	0	0	0	1	0	2	65	0
681	47	male	Malay	3	1	0	1	0	1	88	0
682	46	female	Malay	0	0	0	1	0	1	105	1
683	45	female	Malay	0	0	0	1	0	1	124	0
684	32	female	Malay	5	0	0	1	0	1	83	0
685	54	male	Others	3	1	0	1	0	6	116	0
686	56	female	Malay	3	1	0	1	0	2	58	0
687	53	male	Malay	3	1	2	1	1	1	64	0
688	30	female	Malay	0	0	0	1	0	3	67	1
689	30	female	Malay	0	0	0	0	0	1	45	0
690	56	female	Malay	0	0	0	1	0	1	70	0
691	60	female	Malay	3	1	0	1	1	2	87	1
692	44	female	Malay	0	0	2	1	0	1	78	0
693	54	female	Malay	3	1	1	0	0	3	16	0
694	74	female	Malay	3	1	2	1	0	4	70	0
695	56	female	Malay	3	1	0	1	0	2	48	0
696	50	male	Malay	0	0	0	1	1	2	39	1
697	34	male	Others	0	0	2	0	0	5	46	0
698	25	male	Others	0	0	2	1	0	3	66	0
699	78	male	Malay	3	1	2	1	1	4	87	1
700	71	male	Malay	3	1	2	1	0	3	92	0
701	78	male	Malay	3	1	0	1	0	1	56	0
702	20	male	Malay	0	0	2	1	0	0	78	0
703	17	male	Malay	0	0	2	1	0	0	45	0
704	59	female	Malay	0	0	0	1	0	3	75	0
705	60	female	Malay	3	1	1	0	0	5	40	0
706	60	female	Malay	3	1	0	1	1	1	71	1
707	38	female	Malay	0	0	1	1	0	5	87	0
708	30	female	Malay	0	0	1	1	0	3	72	0
709	47	female	Malay	0	0	2	1	0	0	93	0
710	27	male	Others	0	0	0	1	1	2	100	0
711	46	female	Malay	3	1	0	1	1	3	68	0
712	40	female	Chinese	0	0	2	1	0	5	71	0
713	46	male	Malay	3	1	2	1	1	4	86	0
714	60	male	Indian	3	1	0	1	0	1	47	0
715	23	female	Chinese	5	0	2	1	1	3	64	0
716	63	female	Malay	3	1	0	1	0	5	114	0
717	38	male	Indian	0	0	0	1	0	1	74	1
718	32	male	Indian	0	0	0	1	0	3	39	0
719	35	male	Indian	0	0	2	1	0	0	45	0
720	55	female	Indian	0	0	0	0	0	2	50	0
721	54	female	Malay	0	0	2	0	0	4	26	0
722	77	male	Malay	0	0	2	0	0	4	20	0
723	28	female	Malay	0	0	0	0	0	6	25	0
724	28	female	Malay	0	0	1	0	0	5	27	0
725	46	male	Others	0	0	2	1	1	0	23	0
726	39	female	Indian	0	0	1	1	0	1	38	0
727	56	female	Indian	3	1	0	1	1	1	48	1
728	32	female	Others	0	0	0	1	1	4	43	0
729	19	male	Malay	0	0	2	1	0	0	66	0
730	41	male	Chinese	0	0	2	1	0	0	30	0
731	55	male	Malay	8	0	2	1	0	1	47	0
732	73	male	Chinese	0	0	2	1	0	4	77	1
733	37	male	Indian	0	0	0	1	0	4	133	0
734	70	male	Malay	0	0	1	1	0	0	51	0
735	32	male	Malay	0	0	0	1	0	3	91	0
736	38	female	Malay	0	0	2	1	0	1	26	0
737	48	female	Indian	0	0	1	1	1	3	28	0
738	54	female	Malay	0	0	0	1	1	1	60	0
739	19	female	Chinese	0	0	0	1	1	2	60	0
740	53	female	Malay	0	0	1	1	0	3	37	0
741	25	male	Others	0	0	2	1	0	4	88	0
742	24	female	Malay	0	0	0	0	0	1	51	0
743	16	female	Indian	0	0	0	0	0	0	32	0
744	20	male	Indian	0	0	2	1	0	0	67	0
745	30	male	Others	0	0	0	0	0	1	24	0
746	20	female	Indian	0	0	2	1	0	5	85	0
747	20	female	Malay	0	0	0	0	0	1	78	0
748	58	female	Malay	3	1	0	1	0	1	85	0
749	28	female	Malay	0	0	1	0	0	1	36	0
750	65	female	Malay	3	1	0	1	1	1	87	0
751	49	female	Malay	5	0	0	1	0	3	126	0
752	31	male	Malay	0	0	0	1	0	3	86	0
753	33	female	Others	0	0	2	1	0	1	159	1
754	51	female	Indian	3	1	0	0	0	2	67	0
755	36	female	Chinese	3	1	0	1	0	3	64	0
756	47	female	Chinese	3	1	0	1	0	1	90	0
757	65	male	Chinese	3	1	1	1	0	6	40	0
758	29	female	Malay	0	0	2	1	0	2	57	0
759	43	male	Indian	4	0	0	1	0	2	123	0
760	33	male	Chinese	0	0	0	1	0	2	24	0
761	18	female	Malay	0	0	0	0	0	1	32	0
762	22	female	Others	0	0	2	1	1	0	57	0
763	33	female	Others	0	0	0	1	0	2	156	1
764	24	female	Malay	0	0	1	1	1	3	22	0
765	30	female	Malay	0	0	0	1	1	2	42	0
766	39	female	Others	0	0	2	1	0	5	83	0
767	23	female	Malay	0	0	2	0	0	2	29	0
768	37	female	Malay	0	0	0	0	0	1	29	0
769	35	female	Malay	0	0	2	1	0	5	93	0
770	34	male	Indian	1	0	0	1	0	3	99	0
771	70	female	Chinese	3	1	0	1	1	1	84	1
772	55	male	Chinese	3	1	1	1	0	2	46	0
773	19	male	Chinese	0	0	0	1	0	6	137	1
774	28	female	Malay	0	0	2	1	1	3	39	0
775	39	male	Others	0	0	0	0	0	1	68	0
776	21	male	Indian	0	0	1	1	0	3	66	0
777	48	male	Malay	3	1	0	1	1	6	60	1
778	53	male	Indian	3	1	0	1	0	2	122	0
779	17	female	Malay	0	0	2	1	0	0	87	0
780	32	male	Malay	0	0	0	1	0	3	24	0
781	37	male	Malay	0	0	0	1	0	2	42	0
782	28	male	Malay	0	0	2	1	0	0	91	1
783	28	female	Malay	0	0	0	1	0	3	111	0
784	24	female	Others	0	0	1	1	0	2	31	0
785	25	female	Malay	0	0	2	0	0	1	51	0
786	31	female	Indian	0	0	0	1	0	3	14	0
787	40	male	Others	0	0	2	1	0	0	128	1
788	22	male	Indian	0	0	2	1	0	0	72	0
789	28	male	Others	0	0	2	1	1	0	39	0
790	67	female	Indian	0	0	0	1	0	1	64	0
791	54	male	Indian	0	0	2	1	1	1	87	0
792	28	female	Others	0	0	2	1	0	5	122	0
793	30	female	Malay	0	0	2	1	0	5	24	0
794	20	male	Indian	3	1	0	1	0	6	93	0
795	38	female	Malay	0	0	1	1	0	3	31	0
796	29	female	Malay	0	0	2	1	0	4	65	0
797	17	male	Malay	5	0	0	0	0	3	47	0
798	28	male	Malay	0	0	1	1	1	3	23	0
799	26	male	Malay	0	0	0	0	0	2	33	0
800	50	male	Chinese	0	0	1	1	0	3	36	0
801	30	female	Chinese	0	0	0	1	0	2	52	1
802	67	female	Chinese	0	0	1	1	0	3	56	0
803	70	male	Chinese	6	0	0	1	0	2	107	1
804	54	female	Others	2	0	0	1	0	1	102	0
805	56	female	Chinese	3	1	2	1	1	0	32	0
806	65	male	Chinese	3	1	0	1	0	0	43	0
807	34	female	Chinese	0	0	2	1	0	5	83	0
808	34	male	Chinese	0	0	2	1	0	0	104	1
809	23	male	Chinese	0	0	2	1	0	0	91	0
810	69	female	Chinese	0	0	0	1	0	2	59	0
811	73	male	Chinese	0	0	0	1	0	2	55	0
812	53	male	Chinese	3	1	2	1	1	4	99	1
813	73	male	Chinese	0	0	1	1	0	5	40	0
814	83	female	Chinese	0	0	2	1	0	4	48	0
815	63	male	Chinese	3	1	0	1	1	5	60	0
816	20	female	Chinese	0	0	0	0	0	1	30	0
817	17	male	Chinese	0	0	0	1	1	0	23	1
818	51	female	Chinese	8	0	2	0	0	3	26	0
819	40	male	Chinese	0	0	2	1	0	3	55	0
820	65	female	Chinese	0	0	0	1	0	2	96	1
821	59	female	Chinese	0	0	2	1	0	4	114	0
822	84	female	Chinese	0	0	2	1	0	4	71	0
823	59	male	Chinese	3	1	2	0	0	4	42	0
824	25	male	Chinese	0	0	2	1	1	0	28	0
825	56	male	Chinese	3	1	2	1	1	4	87	0
826	56	male	Chinese	0	0	0	1	1	3	62	0
827	61	male	Chinese	3	1	0	1	1	2	72	1
828	59	male	Chinese	0	0	2	0	0	4	48	0
829	50	male	Indian	0	0	0	1	0	0	62	0
830	70	female	Indian	0	0	0	1	1	2	50	0
831	61	female	Chinese	0	0	0	1	0	0	34	0
832	56	female	Malay	8	0	1	1	0	6	30	0
833	66	male	Chinese	3	1	1	1	0	3	56	0
834	69	male	Chinese	0	0	2	0	0	4	43	0
835	28	female	Chinese	0	0	2	1	0	5	55	0
836	21	male	Chinese	0	0	0	0	0	3	63	0
837	28	male	Others	0	0	2	1	0	0	54	0
838	40	male	Others	0	0	1	1	0	3	76	0
839	41	male	Others	0	0	2	1	0	0	77	0
840	47	female	Malay	2	0	0	1	0	4	131	1
841	55	female	Indian	3	1	0	1	1	2	77	1
842	57	male	Malay	0	0	1	1	0	5	107	0
843	25	male	Malay	0	0	0	1	0	2	84	0
844	55	male	Indian	3	1	0	0	0	2	46	0
845	24	female	Others	0	0	0	1	1	5	109	0
846	27	male	Indian	0	0	0	1	1	3	38	0
847	22	male	Others	0	0	0	1	1	1	28	1
848	21	female	Indian	0	0	0	1	0	3	96	0
849	27	male	Chinese	0	0	2	1	0	0	129	1
850	17	male	Indian	0	0	2	1	0	0	59	0
851	74	male	Indian	0	0	2	1	0	1	59	0
852	22	male	Others	0	0	2	1	0	0	60	0
853	47	male	Chinese	0	0	0	1	0	3	109	0
854	33	male	Malay	0	0	2	1	1	0	12	0
855	26	male	Malay	0	0	0	1	1	2	27	0
856	24	female	Malay	0	0	2	0	0	5	16	0
857	21	male	Malay	0	0	1	1	0	3	11	0
858	39	female	Malay	0	0	1	1	0	3	18	0
859	44	male	Malay	0	0	0	1	1	0	22	0
860	39	male	Others	0	0	0	1	0	0	83	0
861	67	male	Chinese	0	0	0	0	0	3	25	0
862	24	male	Others	0	0	0	1	0	6	23	0
863	56	female	Malay	0	0	1	1	0	4	32	0
864	80	male	Chinese	0	0	2	1	0	4	29	0
865	65	male	Chinese	0	0	2	1	0	4	114	0
866	18	male	Chinese	0	0	2	1	0	5	43	0
867	33	male	Chinese	0	0	2	1	0	0	118	1
868	26	male	Chinese	0	0	0	1	1	3	90	0
869	42	female	Chinese	0	0	0	1	0	4	37	0
870	45	male	Chinese	0	0	0	1	1	2	65	1
871	35	male	Malay	0	0	2	1	0	1	108	1
872	77	female	Chinese	3	1	0	1	0	3	74	0
873	36	male	Chinese	0	0	2	1	0	4	64	0
874	50	female	Chinese	0	0	2	1	0	4	64	0
875	71	female	Chinese	3	1	1	1	0	4	47	0
876	47	male	Chinese	0	0	0	1	0	2	84	1
877	56	male	Malay	0	0	0	1	0	2	26	0
878	42	female	Chinese	0	0	0	1	0	1	171	0
879	53	male	Chinese	0	0	2	1	1	0	62	0
880	66	male	Chinese	0	0	0	1	0	0	35	0
881	64	male	Chinese	0	0	0	1	1	1	50	0
882	68	female	Malay	3	1	2	0	0	4	72	0
883	39	female	Chinese	0	0	2	1	0	0	97	0
884	60	female	Chinese	0	0	2	1	1	2	53	0
885	89	female	Chinese	0	0	2	1	0	4	60	0
886	22	male	Malay	0	0	2	1	0	0	71	0
887	39	male	Others	0	0	2	1	1	0	58	1
888	29	female	Malay	0	0	2	1	1	1	69	0
889	25	male	Malay	0	0	2	1	0	0	72	0
890	59	male	Malay	0	0	0	1	0	2	127	1
891	20	male	Malay	0	0	2	1	1	3	41	1
892	27	male	Malay	0	0	2	1	1	0	18	0
893	41	male	Malay	0	0	2	1	0	3	97	0
894	54	female	Malay	3	1	0	1	1	2	75	0
895	50	female	Malay	0	0	2	1	0	3	118	0
896	31	female	Malay	0	0	0	1	0	5	92	1
897	53	female	Malay	3	1	0	1	0	1	50	0
898	54	female	Malay	3	1	0	1	1	6	65	0
899	44	male	Malay	0	0	1	1	1	3	15	0
900	21	male	Malay	0	0	2	1	1	0	103	1
901	62	male	Malay	0	0	2	1	1	4	63	0
902	60	male	Malay	0	0	2	1	0	0	98	0
903	56	male	Malay	0	0	0	1	0	1	141	0
904	25	male	Malay	0	0	0	1	0	0	89	0
905	42	female	Malay	3	1	0	1	1	2	89	0
906	37	female	Malay	3	1	2	1	0	1	151	1
907	39	female	Malay	0	0	0	0	0	2	39	0
908	32	female	Malay	0	0	0	1	0	1	99	0
909	32	female	Malay	0	0	2	1	0	5	98	0
910	64	female	Malay	3	1	0	1	0	3	75	0
911	46	male	Malay	0	0	2	1	0	0	102	0
912	49	male	Malay	0	0	1	0	0	2	13	0
913	49	male	Malay	0	0	0	1	1	2	55	0
914	28	male	Malay	0	0	0	1	0	2	136	0
915	31	male	Malay	0	0	0	1	0	3	69	0
916	52	male	Others	3	1	0	1	0	2	122	1
917	59	male	Malay	0	1	0	1	1	7	67	0
918	48	male	Malay	0	0	0	1	0	0	121	0
919	67	male	Malay	0	1	0	1	1	2	67	1
920	77	male	Malay	0	0	0	1	0	0	117	1
921	80	male	Malay	0	0	0	0	0	0	96	0
922	78	male	Malay	0	0	1	1	0	2	73	0
923	26	male	Malay	0	0	0	0	0	0	21	0
924	18	male	Malay	0	0	1	1	1	8	29	0
925	24	male	Chinese	0	0	1	1	0	8	40	0
926	36	male	Malay	0	0	0	0	0	7	72	0
927	61	male	Chinese	0	0	0	1	0	7	113	0
928	52	male	Malay	0	1	1	1	0	0	122	0
929	55	male	Malay	0	0	0	1	0	7	119	0
930	20	female	Indian	0	0	0	1	1	6	21	0
931	47	female	Malay	1	0	1	1	0	6	64	0
932	60	male	Malay	0	0	1	1	1	8	57	1
933	63	male	Malay	0	0	0	1	1	0	80	0
934	31	male	Indian	0	0	0	1	1	8	62	0
935	76	male	Malay	0	1	1	1	0	2	97	0
936	59	male	Chinese	0	1	0	1	1	7	58	0
937	82	female	Chinese	0	0	1	1	1	2	98	0
938	36	female	Chinese	0	0	1	1	0	2	120	0
939	57	female	Chinese	1	0	0	1	0	7	121	0
940	51	female	Chinese	0	1	1	1	0	2	48	0
941	45	male	Chinese	0	0	1	1	1	8	49	0
942	37	male	Indian	0	0	0	1	1	0	25	0
943	18	male	Chinese	0	0	0	0	0	0	16	0
944	51	female	Chinese	0	0	2	1	0	6	55	0
945	48	male	Chinese	0	1	0	1	1	2	66	1
946	33	male	Chinese	0	0	0	1	0	8	44	0
947	59	female	Indian	0	0	2	0	0	6	22	0
948	43	female	Malay	0	0	1	1	0	1	34	0
949	67	male	Indian	0	1	0	1	0	7	53	1
950	62	male	Malay	0	0	1	1	1	2	81	0
951	52	female	Malay	0	1	0	1	1	7	75	0
952	36	male	Chinese	0	0	1	1	1	7	22	0
953	75	female	Malay	0	0	0	1	0	0	95	0
954	74	female	Malay	0	0	1	1	0	2	95	0
955	60	female	Malay	0	1	0	1	0	2	158	0
956	44	male	Chinese	0	1	0	1	1	7	76	0
957	29	male	Indian	0	0	1	1	1	8	56	0
958	37	female	Chinese	0	0	1	1	0	1	44	0
959	32	female	Malay	0	0	1	1	0	6	28	0
960	61	male	Malay	0	0	0	1	1	6	52	0
961	68	female	Chinese	1	0	1	1	0	0	107	0
962	68	male	Chinese	0	1	0	1	0	7	55	0
963	42	male	Chinese	0	0	2	1	1	7	32	0
964	62	male	Malay	0	1	1	1	1	6	40	0
965	24	male	Malay	0	0	0	1	1	6	35	0
966	57	male	Malay	0	0	0	1	0	0	113	1
967	57	male	Malay	0	0	1	1	0	1	146	0
968	75	male	Indian	0	0	2	1	0	7	103	0
969	24	female	Others	0	0	0	1	0	6	131	1
970	31	male	Malay	0	0	0	1	1	6	53	0
971	53	female	Chinese	0	1	0	1	0	7	104	0
972	35	female	Indian	0	0	0	1	1	7	45	0
973	22	female	Chinese	0	1	0	0	0	4	64	0
974	43	male	Malay	0	0	1	1	0	7	126	1
975	19	male	Malay	0	0	0	1	0	6	37	0
976	69	female	Chinese	0	1	0	1	0	7	97	0
977	72	male	Indian	0	0	2	0	0	5	23	0
978	30	female	Others	0	0	1	1	0	1	19	0
979	62	male	Chinese	0	1	1	1	1	8	57	0
980	82	male	Others	0	0	1	1	1	2	87	1
981	76	male	Chinese	0	0	1	1	0	2	102	0
982	66	male	Chinese	0	1	0	1	0	7	164	1
983	60	female	Chinese	0	0	0	1	1	0	65	1
984	16	male	Chinese	0	0	1	1	1	8	20	0
985	83	male	Chinese	0	1	2	1	0	2	108	0
986	76	female	Chinese	0	0	2	1	0	2	42	0
987	34	male	Chinese	0	0	1	1	0	8	51	0
988	29	male	Chinese	0	0	0	1	0	8	105	1
989	32	female	Others	0	0	2	1	0	6	66	0
990	52	female	Malay	0	1	0	1	0	0	127	1
991	30	male	Indian	0	1	0	1	0	7	59	0
992	47	male	Indian	0	0	1	1	1	8	40	0
993	50	female	Malay	0	0	0	1	0	7	33	0
994	26	male	Malay	0	0	0	0	0	0	21	0
995	28	male	Others	0	0	0	0	0	3	31	0
996	29	male	Others	0	0	0	0	0	3	22	0
997	17	male	Malay	0	0	1	1	1	8	23	0
998	16	male	Malay	0	0	2	1	0	6	77	0
999	34	male	Malay	0	0	0	1	1	7	93	1
1000	21	male	Malay	0	0	0	1	0	8	134	1
1001	23	male	Malay	0	0	1	1	0	8	54	0
1002	24	male	Malay	0	0	0	1	1	7	44	0
1003	47	male	Malay	0	0	2	0	0	6	26	0
1004	66	male	Malay	0	0	0	1	1	0	71	0
1005	19	male	Malay	0	0	1	1	0	8	45	0
1006	32	male	Malay	0	0	1	1	1	8	18	0
1007	19	male	Others	0	0	0	0	0	3	36	0
1008	66	male	Chinese	0	0	0	1	1	6	31	0
1009	17	male	Malay	0	0	1	1	0	6	45	0
1010	22	male	Malay	0	0	0	1	1	7	43	0
1011	18	male	Malay	0	0	1	1	1	8	64	1
1012	23	male	Malay	0	0	2	1	1	7	40	0
1013	20	male	Malay	0	0	0	0	0	8	21	0
1014	40	male	Others	0	0	0	1	0	0	145	0
1015	61	male	Indian	0	1	0	1	0	7	45	0
1016	47	male	Malay	0	1	0	0	0	1	79	0
1017	48	female	Chinese	0	0	1	1	1	8	38	0
1018	27	male	Chinese	0	0	0	0	0	3	26	0
1019	25	male	Chinese	0	0	1	1	1	8	44	0
1020	31	female	Chinese	0	0	1	1	1	0	66	0
1021	64	male	Chinese	0	0	2	1	1	2	22	0
1022	22	female	Malay	1	0	0	1	0	6	61	0
1023	73	female	Chinese	0	1	1	1	0	2	97	0
1024	31	female	Malay	0	0	0	1	1	6	45	1
1025	41	female	Malay	0	1	0	1	1	0	83	0
1026	35	male	Malay	0	0	1	1	1	7	20	0
1027	38	female	Malay	0	1	0	1	1	0	96	1
1028	28	female	Malay	0	0	0	1	0	0	100	1
1029	33	female	Malay	0	0	2	1	1	7	48	0
1030	16	female	Malay	1	0	0	1	0	0	129	1
1031	25	female	Malay	0	0	1	1	0	6	80	0
1032	38	female	Malay	0	0	1	0	0	0	56	0
1033	44	female	Malay	0	0	1	1	0	1	63	0
1034	24	male	Malay	0	0	1	1	1	8	46	1
1035	33	female	Malay	0	0	1	1	0	1	42	0
1036	49	female	Malay	0	0	1	0	0	1	36	0
1037	31	male	Malay	0	0	1	1	1	8	93	1
1038	17	female	Malay	0	0	2	0	0	5	32	0
1039	20	female	Malay	0	0	0	0	0	0	46	0
1040	17	female	Malay	0	0	2	1	0	6	49	0
1041	24	male	Malay	0	0	0	1	1	7	42	0
1042	64	female	Chinese	0	0	0	1	1	0	65	0
1043	66	male	Chinese	0	0	0	1	1	8	37	0
1044	19	male	Indian	0	0	1	1	0	7	45	0
1045	28	female	Indian	0	0	0	1	0	7	30	0
1046	26	male	Others	0	1	1	1	1	0	47	0
1047	45	female	Indian	0	0	2	1	0	1	25	0
1048	27	female	Malay	0	0	1	1	0	7	66	0
1049	57	female	Malay	0	1	0	1	0	0	81	0
1050	51	male	Indian	0	1	0	1	1	0	49	0
1051	46	male	Indian	0	0	0	1	1	8	38	0
1052	57	male	Malay	0	0	2	1	0	0	42	0
1053	40	male	Malay	0	0	2	1	0	6	39	0
1054	30	male	Others	0	0	0	0	0	3	64	0
1055	33	male	Others	0	0	0	1	0	3	78	0
1056	50	male	Malay	0	1	2	1	0	6	34	0
1057	71	male	Malay	0	1	2	1	0	0	73	0
1058	56	female	Malay	0	1	0	1	1	0	62	0
1059	33	female	Malay	0	0	0	1	1	0	53	0
1060	34	female	Malay	0	0	1	1	0	1	68	0
1061	67	female	Malay	0	1	0	1	0	7	40	0
1062	25	male	Indian	0	0	1	1	1	8	73	1
1063	68	female	Malay	0	0	2	1	0	6	30	0
1064	53	male	Malay	0	0	1	1	1	8	76	0
1065	62	male	Malay	0	0	1	1	0	6	33	0
1066	53	female	Malay	0	0	0	1	0	4	71	0
1067	35	male	Malay	0	0	2	1	0	6	74	0
1068	18	female	Indian	0	0	0	1	0	6	102	0
1069	25	male	Indian	0	0	0	1	1	7	37	0
1070	66	female	Chinese	0	0	1	1	0	2	116	0
1071	40	male	Chinese	0	0	0	1	0	6	93	0
1072	25	male	Others	0	0	0	1	0	0	63	1
1073	16	male	Malay	0	0	0	1	0	8	67	0
1074	59	female	Malay	0	1	0	0	0	1	64	0
1075	19	female	Malay	0	1	0	0	0	7	45	0
1076	44	female	Chinese	0	1	2	1	0	6	37	0
1077	35	male	Others	0	0	1	1	1	8	33	1
1078	29	male	Others	0	0	1	1	0	8	82	0
1079	24	female	Indian	0	0	2	1	0	1	36	0
1080	17	male	Chinese	0	0	1	1	1	8	26	0
1081	41	female	Malay	0	0	1	1	0	2	69	0
1082	44	female	Malay	0	0	1	1	1	0	77	0
1083	48	female	Malay	0	1	0	1	0	0	142	0
1084	47	female	Malay	0	0	1	1	0	6	82	0
1085	64	male	Chinese	0	1	1	0	0	5	57	0
1086	60	male	Chinese	0	0	2	1	0	1	85	0
1087	81	female	Chinese	0	0	1	1	0	7	74	0
1088	55	male	Chinese	0	0	0	1	1	8	61	0
1089	23	male	Chinese	0	0	0	1	0	7	164	1
1090	78	female	Chinese	1	0	0	1	0	1	110	0
1091	62	female	Chinese	0	0	0	1	0	6	49	1
1092	38	male	Chinese	0	0	1	1	1	8	40	1
1093	28	female	Others	1	0	0	1	1	6	44	0
1094	34	male	Malay	0	1	0	0	0	0	46	0
1095	43	male	Malay	1	0	0	1	1	7	84	1
1096	49	male	Malay	0	0	1	1	0	8	44	1
1097	22	male	Malay	0	0	1	1	1	8	41	0
1098	18	male	Chinese	0	0	1	1	1	8	29	1
1099	61	male	Malay	0	1	0	0	0	1	46	0
1100	59	female	Chinese	0	0	2	1	0	1	62	0
1101	61	male	Indian	0	0	2	1	0	6	31	0
1102	49	female	Others	0	0	0	1	1	0	74	1
1103	62	male	Malay	0	1	0	1	0	7	79	0
1104	76	male	Malay	0	0	0	1	0	7	57	0
1105	44	male	Malay	0	0	2	1	0	7	68	0
1106	41	male	Malay	0	0	0	0	0	3	33	0
1107	30	female	Malay	0	0	1	1	0	1	48	0
1108	26	male	Malay	0	0	1	1	1	8	31	0
1109	32	female	Malay	0	1	0	1	0	4	34	0
1110	40	female	Malay	0	0	2	1	0	1	16	0
1111	50	male	Malay	0	0	0	1	0	0	128	1
